# Supplementary material for: Insight into Tetramolecular DNA G-Quadruplexes Associated with ALS and FTLD: Cation Interactions and Formation of Higher-Ordered Structure
Source: Int J Mol Sci. 2023 Aug 30;24(17):13437. doi: 10.3390/ijms241713437 (PMC10487854; doi:10.3390/ijms241713437)
Supplement: Supplementary file 1 [file ijms-24-13437-s001.zip]

Archive with 1 entries (1 files):
- ijms-2538586-supplementary.pdf
